# Supplementary material for: Student well-being in times of COVID-19 in the Netherlands: basic psychological need satisfaction and frustration within the academic learning environment
Source: Eur J Psychol Educ. 2023 Mar 2:1–21. Online ahead of print. doi: 10.1007/s10212-023-00680-x (PMC9977641; doi:10.1007/s10212-023-00680-x)
Supplement: Supplementary file 3 — Supplementary file3 (XLSX 58 KB) [file 10212_2023_680_MOESM3_ESM.xlsx]

## Sheet: Codebook - Interaction teachers
	Category	Code	Positive or negative	Description of the code	Example from the data	Frequency of the code
	Observable interaction characteristics
	Observable interaction characteristics	frequency (+/-)	pos/neg	when students mention the frequency of interaction, e.g. in comparison with before the pandemic (more/less) or in other comparisons without elaborating on why	There is more than before, but still not very much.	14
		+	pos	when there is more interaction	This has increased the interaction among fellow students.	3
		-	neg	when there is less interaction	It's less than before corona.	11
		no change in interaction		when students do not perceive any change in the interaction	although this hasn't changed since the pandemic began.	11
		no/restricted interaction	neg	when students state that there is no interaction or that the interaction is restricted/limited.	Interactions as such are rather limited	250
		one-way interaction		when students perceive that the interaction comes mainly from the teacher to the student	He or she is teaching me and I'm just learning.	18
		online contact (+/o/-)	pos/neu/neg	when students comment on the lack of face-to-face contact and emphasise their online contact with teachers, including conversations via mail; with the possibility of judging this online contact as positive or negative or simply neutral if no judgement was present	Sometimes through the chat on [platform].	69
		+	pos	when online contact is perceived positively	you communicate more through email and online classes than in real lectures, there I didn't dare ask anything so quickly	5
		o	neg	when online contact is perceived negatively	it is difficult that it is all online, but we try to make the best of it	40
		-	neu	when online contact is not judged	Occasional [platform] announcements, and recordings.	24
		solely content-related	neg	when students perceive the interaction as solely content-related or that the interaction only takes place when necessary in terms of content, course materials or teaching moments that are obligatory	Businesslike, serious, progressive and purposeful	29
	Experienced characteristics of interaction
		distant/superficial	neg	when students perceive the interaction as distant, impersonal, superficial or unempathetic	All interaction so far has been solitary and feel fairly superficial	93
	Experienced characteristics of interaction	feeling seen (+/-)	pos/neg	when students report about if they feel seen or heard by their teachers, or not	Feels like they don't care about the students.	15
		+	pos	when students feel seen	This does make you feel heard.	4
		-	neg	when students do not feel seen	Often feel completely ignored.	11
		forced	neg	when students report that the interaction feels forced and not original	All interactions feel forced by an external entity that puts both the student and the teacher in a place of obligation to interact. This leads to a unoriginal interaction.	2
		good/bad interaction	pos/neg	when students simply rate the interaction as good or bad	very bad	154
			good	when students rate the interaction as good	The interactions between my instructors and me are fine by themselves	133
			bad	when students rate the interaction as bad	Hard and time consuming	21
		high/low threshold	pos/neg	when students report a high or low threshold to approach teachers	I fear speaking to them and disappointing them	29
		+	high	when students report a high threshold	he seems hard to approach	24
		-	low	when students report a low threshold	easily accessible teachers. This makes it more likely for me to send an email and ask for help	5
		improved	pos	when students admit that the interaction has improved compared with before (e.g. before COVID or before not defined)	Teachers now ask more of students and I respond more to teachers' questions. The interaction seems better than before the pandemic.	2
		indifferent/condescending	neg	when students tell about their teachers being completely indifferent or even condescending towards them	Sometimes stressful and condescending	6
		no need for more		when students state that they are okay with the current interaction and have no need for more or other interaction	Sufficient, I usually have all the information I need	11
		open & approachable (+/-)	pos/neg	when students perceive the teacher as open and approachable, warm and replying fast, personal - or the contrary	Open, approachable, warm and thoughtful.	4
		+	pos	when students perceive the teacher as open and approachable	Interaction between me and teachers was very warm	1
		-	neg	when students do not perceive the teachers as open and approachable	Teachers often leave classes quickly	3
		room for improvement of interaction	neg	when students suggest that the interaction could be better and mention specific improvement ideas	The interaction between me and my supervisors is fine, I would have liked to see more reflexive moments though.	2
		supportive (+/-)	pos/neg	when students perceives the interaction and their teachers (not) as supportive	Polite and supportive is the best way to put it	35
		+	pos	when students perceive the interaction and their teachers as supportive	If something goes wrong or if I have questions, I can always go to her.	27
		-	neg	when students perceive the interaction or teachers as non-supportive	tutors seemed absent and our questions did not seem to come across well	8
		uncertain	neg	when students report that the interaction feels uncertain, or that they feel uncertain in interaction	it is not always possible to make clear what you mean exactly	6
		understanding (+/-)	pos/neg	when students state that teachers are (not particularly) understanding towards them and their situation	Sometimes I need more understanding from teachers and more joined-up thinking about the difficulties of study these days.	16
		+	pos	when students perceive teachers as understanding	Professors are very understanding and considerate, shown us that we are in this together. It was nice.	6
		-	neg	when students perceive teachers as non-understanding	Some teachers have no understanding at all, very unfortunate to notice this.	10
		useful	pos	when students report interaction with teachers as being useful for them	I would say it is well-executed and useful	10
	(Forced) hybrid teaching
	(Forced) hybrid teaching	asynchronous teaching		when students talk about (their struggles with) asynchronous teaching	I study only based on slides and stuff so no contact has been made	19
		camera off		when students explain that turning the camera off in an online meeting has an effect on the interaction	This is mainly due to the online classes, students without a camera. It is very much one-way traffic.	5
		class size		when students state that the class size makes a difference for how their perceive the interaction	We only have big scale classes with 150+ people.	2
		differs per class		when students mention that the interaction differs depending on what type of class they have (e.g. practicals vs. Lectures)	during some of the practical classes I interacted with some of the teachers online	9
		feeling of mass online course	neg	when students state that it feels like a mass online course; not proper education	it feels like we could just be watching videos made by robots	4
		interactive teaching (+/o/-)	pos/neu/neg	when students are talking about how interactive teachers design their lessons; with the possibility of judging the attempts of interactive teaching as successful or unsuccessful, or simply not judging them	Online teaching is not that interactive	7
		+	pos	when teaching is perceived as interactive	[a course] is very different, where interaction is central and I feel I can develop myself well.	2
		o	neg	when teaching is perceived as non-interactive	During online classes, there is not really anything interactive.	4
		-	neu	when no judgement is made about the interactiveness of the teaching	occasionally with interactive lessons	1
		lower quality	neg	when students acknowledge that online teaching is of lower quality (in terms of interaction) than in-person teaching	although of course it is not of the quality of normal interaction in a lecture hall.	11
		onsite education		when students acknowledge that the interaction changes as soon as it is onsite/physical	Both sides get energy from the physical lectures.	8
		room for questions (+/-)	pos/neg	when students explain that they feel room for their questions to ask, or not	asked to use discussion board, but rarely have interactions with or questions answered by the teachers.	37
		+	pos	when students feel room for questions	Never any problems, and I ask questions whenever I feel the need.	25
		-	neg	when students do not feel room for questions	I try to answer if I have to, but I don't ask my questions that I have.	12
		study consequences (+/-)	pos/neg	when students state that their current learning environment influences their studies negatively or positively	Human connection just isn't possible and I feel this to be a very important factor in the learning process.	6
		+	pos	when there are positive study consequences	I find it easy to speak out behind the camera when I don't feel like everyone is looking at me	1
		-	neg	when there are negative study consequences	Is sometimes a little harder to explain things if you can't physically go there	5
		technical issues	neg	when students complain about technical problems such as bad sound, picture, or technical issues around the used digital environment	Audio and video are so bad most of the time that it make listening and paying attention to the teachers even harder	5
	Teachers - interpersonal
	Teachers - interpersonal	high demands	neg	when students report high demands that are made on them	Sometimes a lot is expected of you: I don't feel that much consideration is given to the fact that working from home is often less efficient.	5
		no pandemic-awareness	neg	when students feel that teachers do not take into account that the pandemic restricts students in their possibilities	[…] One if my teachers actually gave me a worse grade because I didn't have a camera.	3
		well-being awareness (+/-)	pos/neg	when students state that the awareness of student well-being has increased in teachers or that teachers are not at all aware towards well-being issues	There is only a focus on the psychological well-being (which is very important). To my knowledge, this reflection does not go to teachers. A reflection on the actions of teacher themselves would bring about a lot in my opinion.	0
		+	pos	when there is well-being awareness at teachers	I had incredibly sweet guidance from [a professor], after I emailed him that I was having a rough time mentally	3
		-	neg	when there is no well-being awareness at teachers	What irritates me greatly is that every teacher, and the university as well, is currently trying to convey that they are offering a lot of freedom during this difficult time, but not actually changing anything in their teaching and expectations.	2
	Teachers - their job
	Teachers - their job	differs per teacher		when students states that the interaction differs per teacher	Different for each subject and teacher. Some are instinctively very close and others very far away.	28
		differs per position		when students mention that the interaction differs according to the teachers position, such as teachers who give lectures being more distant than supervisors who work one-on-one	With my thesis supervisor fine, teachers of normal subjects very surface, little personal.	5
		teachers' effort (+/-)	pos/neg	when students acknowledge their teachers' efforts or states that it's not their fault or the contrary thereof	It is clear to see that they are doing their best to provide the best possible education.	23
		+	pos	when students see their teachers' effort	I feel that in my studies teachers are genuinely curious about how I am doing and enjoy seeing and talking to me. They make a lot of time for guidance and give good feedback.	17
		-	neg	when students do not see teachers' effort	Many lecturers put last year's lectures on nestor and therefore feel unreachable, after emails about you not doing well you get emails back with "don't worry so much".	6
		teachers' well-being		when students acknowledge their teachers' own well-being, or the interaction therewith, or how teachers have adapted to the situation	People are very stressed, but they're nice	3
	Sense of belonging
	Sense of belonging	missing interaction	neg	When students mention that they miss interaction with their teachers	I miss being able to discuss topics openly without the barriers imposed by the online learning environment.	5
		missing informal encounters	neg	when students explain that they miss the informal encounters with teachers, e.g. in the break of the lecture, or in the hallways	Normally you run into lecturers at lectures/in the corridor and have a chat from time to time. That's not the case at all now.	7
		relatedness (+/-)	pos/neg	when students talk about (not) being able to connect with their teachers in interactions	It is hard to build a rapport with them.	29
		+	pos	when students feel related	We also don't have any big lectures so I'll feel more involved in a class.	2
		-	neg	when students do not feel related	There is no connection between lecturers and students in my opinion	27
	Risk groups
	Risk groups	first year as at-risk group		when first year students report their struggles in the interaction with teachers	I didn't really know what attitude to have towards the teachers yet because these were my first physical teaching moments (freshman year).	4
		internationals as at-risk group		when international students report having specific problems in their interaction with teachers	Sometimes they should also realize how challenging it is to understand their expectation especially for international students like me.	1
		switch as at-risk group		when students who have changed their subject/faculty/from B.Sc. To M.Sc. encounter specific issues due to having switched	I am doing my master's on a new faculty. I find it tremendously difficult to switch gears and hard to give an attitude to professors. This is because it is all online	1
	Other
	Other	no answer		when students did not answer the question (e.g. empty cell)		73
		unclear		when the answer is not clear, or not an answer to the question, or is too vague to interpret by the researchers	what interaction	11
	External factors
	External factors	internship		when students state they have an internship at the moment and therefore there is no or differed interaction	I am doing an internship and don't see any real teachers.	19
		other reasons		when students name other reasons for their opinion about the interaction (e.g. internship, thesis, mental health issues)	I've been doing a master thesis this whole year.	6
		pandemic-related		when students state that the reasons for their opinion are of an external nature (due to the pandemic and its measures) and not due to a potential lack of teachers' effort	But not in a way that I think is the fault of the teacher, more the fault of the pandemic itself.	5

## Sheet: Codebook - Interaction students
	Category	Code	Positive or negative	Description of the code	Example from the data	Frequency of the code
	Ways of interacting	chat communication (+/o/-)		when students talk about chat communication during class, with the possibility to judge it positively, negatively, or not judge it at all	[…] the only times we talk are […] through the group chat […]	8
		+	pos	when chat communication is perceived positively	Cosy, chat once in a while and then get back to work	3
		-	neg	when chat communication is perceived negatively	this only interaction with fellow students is through a chat window during lecture. So almost nothing.	3
		o	neu	when chat communication is not judged	sometimes some interaction in the group chat	2
		online contact (+/o/-)		when students comment on online contact with fellow students, with the possibility to judge it positively, negatively, or not judge it at all	From class to pub quiz to drinks on meets/zooms.	79
		+	pos	when online contact is perceived positively	I feel that communicating online and via WhatsApp is fine	6
		-	neg	when online contact is perceived negatively	The online tutorials as well as the lectures are not at all collaborative.	30
		o	neu	when online contact is not judged	we meet for group assignments online	43
		onsite contact		when students comment on physical/onsite contact and interaction with fellow students	have seen them in person twice, but that's about it	11
		role of onsite interaction		when students highlight the importance of onsite/physical interaction or the lack of onsite/physical interaction	Happy that we also get to physically visit the faculty a number of times and have been throughout the academic year. That definitely adds to the interaction with each other and the support we can give each other.	35
		WhatsApp communication (+/o/-)		when students state that their interaction is WhatsApp-based; with the possibility to judge this communication as negatively, positively, or not judge it at all	We have a group chat where everyone can ask questions about the study	33
		+	pos	when WhatsApp communication contact is perceived positively	I was immediately placed in an active WhatsApp group, which is very nice and makes me feel like I belong.	7
		-	neg	when WhatsApp communication is perceived negatively	we only have a WhatsApp group chat but that is now pretty dead.	3
		o	neu	when WhatsApp communication is not judged	With them I sometimes hang out, or talk over WhatsApp.	23
	Negative interaction
	Negative interaction	bad interaction	neg	when students simply state the interaction is bad	Badly, there is little room for interaction in online education	16
		brief	neg	when students explain that the interaction is brief	Very brief outside of mandatory group work, […]	3
		distant/superficial	neg	when students perceive the interaction as distant, impersonal, superficial or unempathetic	Feels a bit distant, we never really got to know each other live	44
		forced contact	neg	when students report that the contact with their fellow students feels forced and not original	In group projects, contact is minimal and feels like an obligation	4
		high threshold	neg	when students report that they feel a high threshold to get in contact with fellow students	Online I barely talk with other students, that's sad. It looks like there is a barrier due to the online education.	3
		lower quality	neg	when students report the interaction to be of lower quality compared to before the pandemic	Therefore, I think the interaction is worse than before the pandemic.	8
		no spontaneity	neg	when students state that the interaction is not spontaneous	Just starting a conversation doesn't happen, which is logical, but which I find very unfortunate.	4
		no/restricted interaction	neg	when students state that there is no interaction or that the interaction is restricted/limited.	virtually non-existent. We all don't know each other and really only have contact at mandatory times, I would say at most 1x per 2 weeks.	227
		solely content-related	neg	when students perceive the interaction as solely content-related or that the interaction only takes place when necessary in terms of content, course materials or obligatory teaching moments	Mainly professional interactions, and the informal interactions I find difficult to join in.	37
		uncomfortable interaction	neg	when students state that they encounter negative emotions when interacting with fellow students, such as awkwardness and discomfort	Whenever I do have interactions with them it is in the context of a group assignment and is quite awkward and uncomfortable for me.	12
	Positive or neutral interaction
	Positive or neutral interaction	enjoying interaction		when students emphasise that they really enjoy(ed) being in contact with their fellow students	It was so nice! I finally saw fellow students at the lab and it was very nice.	4
		frequency (+/-)		when students mention the frequency of interaction, e.g. in comparison with before the pandemic (more/less) or in other comparisons without elaborating on why	Much less than I used to have	50
		+	pos	when there is more interaction	Students have more contact with each other	10
		-	neg	when there is less interaction	Almost gone since the first lockdown	40
		good interaction	pos	when students state that the interaction is good, enjoyable, supportive, motivating, and they feel positive consequences when they interact	All in all, good, good band.	146
		higher quality		when students report that the quality of the relationship is better than before	I like it in a way that everyone has the time to be with each other more consciously	9
		supportive (+/-)		when students perceives the interaction with fellow students (not) as supportive	supportive when it comes to university work.	18
		+	pos	when students perceive the interaction as supportive	Good, the we-feeling prevails. Everyone helps each other when necessary.	17
		-	neg	when students perceive the interaction as non-supportive	between us the competition breaks the foundations of what should be a united community. We are hesitant in helping each other.	1
	In-class interaction
	In-class interaction	change in class composition		when students state that the change in class composition makes it difficult to interact with people	Especially during changing composition of students in electives, there is no connection between the fellow students taking a class with you.	2
		class size		when students state that the class size makes a difference for how their perceive the interaction	Yes this is totally difficult. In this it is important to work in small groups	3
		cooperation		when students talk about cooperating with their fellow students	I work with 2 people on a project on campus, which is very nice. It is a lot of hard work, but it is nice to be able to do it with other nice people	6
		differs per class		when students mention that the interaction differs depending on what type of class they have (e.g. practicals vs. Lectures)	Since we've been allowed to do lab research again, this did improve a lot because you have a lab partner and you also see some others	10
		no breaks		when students are missing the breaks between lectures or in lectures for informal talks	I think a physical setting helps in building the informal relationships in coffee breaks, lunch breaks, etc.	5
		role of group assignments		when students explain hat group assignments are the reason why they meet up with fellow students	I have three group work groups at the moment, am part of a commission, and due to time pressure most of my interaction with fellow students takes place within that frame.	47
		role of teacher		when students state that teachers play a role in creating interaction among students	Teachers try very hard to engage us but students often don't want to participate in interaction (camera on, answers to questions)	3
		technical issues		when students complain about technical problems such as bad sound, picture, or technical issues around the used digital environment	Via online meetings. Always technical issues and difficult communication.	2
		written vs verbal		when students explain that the possibility for written communication may hinder the students to engage in verbal communication	The downside is that students usually use the chat box instead of the microphone.	1
	Relationships
	Relationships	fewer relationships	neg	when students report that they have fewer relationships now compared to before (e.g. pre-COVID-19), or than they would have wished to have	made a few friends from my course but not as many as I would have liked.	34
		friends vs. fellow students		when students differentiate between their friends (both outside the university and from their studies pre-COVID) and their fellow students in terms of interaction	I see and speak to far fewer students from the study than before. I also notice that I have grown further away from this group. On the other hand, I see a number of friends from high school who are now also studying in [..] (though other studies) much more and my interaction with them has also become much better and more meaningful.	45
		getting to know people (+/-)		when students report that they could (not) get to know their fellow students	[...], besides that I don't really get to work or build any type of relationship with anyone. I recognize some names of people who always type questions during the lectures, but I don't know what most of the people look like. I feel that this is part of the experience I'm missing at uni (getting to know people).	76
		+	pos	when students state they did get to know their fellow students	It's pretty good actually, I've already made a lot of new friends.	12
		-	neg	when students state they did not get to know their fellow students	Through corona, I got to know almost no fellow students.	64
		missing one special person	neg	when students report that they miss one specific person that is their buddy in terms of studying	I get along with everyone but I miss a buddy in the group.	1
		needs more time	neg	when students acknowledge that it needs more time to make friends	making deeper contacts and friendships takes more time	1
		no sustainable relationships	neg	when students perceive the relationships they established as non-sustainable for the future	I'm pretty sure I won't be speaking to anyone from this program after this year, which I think is a shame.	6
	Sense of belonging
	Sense of belonging	common humanity (+/-)		when students gain or lose their sense of common humanity by (not) interacting with peers	A shared sense of suffering? That sounds very dramatic, but we're all kind of in this together and we miss each other a lot, but we also try to meet up online or help each other out in some ways if we can	15
		+	pos	when students feel common humanity	we realise we all deal with the same issues that we all thought we are the only ones having.	8
		-	neg	when students feel no common humanity	It seems as if we are all on our own boat that accidentally moves in the same direction instead of that we are all on the same boat.	7
		detached	neg	when students report being detached and disengaged in the interaction with their fellow students	I myself dangle a bit in between.	2
		relatedness (+/-)		when students are talking about how (un)related they feel to their fellow students	I feel like I don't know anyone and no one knows me	24
		+	pos	when they feel related	I feel that we are all very connected, because I notice that most of them are having a hard(er) and busier time now than before.	8
		-	neg	when they feel unrelated	This gives you the feeling that you are studying alone and that you are on your own.	16
	Individual consequences
	Individual consequences	a pity	neg	when students take a pity in not being able to interact with fellow students	I do miss the interaction with fellow students.	42
		feeling lonely	neg	when students state that they feel lonely	you can't talk to anyone, which makes you feel lonely.	7
		lack of social development	neg	when students explain that the lack of interaction results in a lack of developing social skills, or getting to know oneself better within social interactions	but I feel that I am really missing out on a good quality, fun college experience in which I would find out better what I like about people.	4
		lower well-being	neg	when students explain that (the lack of) interaction with fellow students leads to low well-being	Very difficult to meet people and lack of social interaction puts a lot of strain on an individual.	4
		positive well-being consequences	pos	when students state that the interaction with students influences their well-being positively	I am so glad I made friends in the beginning of the year, otherwise I would feel so isolated	1
		(social/academic) pressure	neg	when students report the feeling of pressure from other students, either socially or academically	There's a lack of authentic, honest communication which creates an unhealthy competitive environment where I always think and compare myself to others success, to a point of making assumptions about their personal life that would fit that success (ex. amount of hours studying). I repeat this over and over until I convince myself that they are better. We are not friends neither colleagues, just ra…	5
		social anxiety	neg	when students think that getting back in social interaction might be awkward or are anxious when thinking about it	now that we have the opportunity to some people are not used to interacting anymore, I feel. Can be a bit awkward.	4
		study consequences (+/-)		when students state that their (lack of) social environment influences their studies negatively or positively	Only a few you already knew. This is due to home-schooling and has a slightly negative impact on the learning atmosphere.	10
		+	pos	when their studies are affected positively	I am taking courses with some students that I know from pre-corona so I would have some small talk and working together helps with the motivation.	6
		-	neg	when their students are affected negatively	I don't have many interactions with my peers, which makes doing my thesis all the more difficult.	4
	Personality
	Personality	differs per social skills		when students state that with good social/communication skills or the feeling of being competent, it is easier to keep in touch compared to with students that lack these skills	since meeting people online is very difficult for me, even though I find it very difficult in the real level.	4
		differs per student		when students state that it differs per student how their interaction is	with some of my groups I have no complications but with others it is much easier to speak to each other live than it is online	4
		introverts (+/-)		when students state that they benefit of the current social landscape as they are quite introvert in the first place and, thus, encounter less stress or the complete contrary	I must say however that I am very introverted and I feel much better studying from home because it is tremendously less stressful for me.	3
		+	pos	when they benefit from being an introvert	I'm not that good at expressing myself and don't feel really comfortable when spending time with people who I don't know much	2
		-	neg	when they do not benefit from being an introvert	Especially for a shy and introverted person like myself is this situation very unbeneficial in social contact with peers	1
	Student empowerment
	Student empowerment	creating opportunities (+/-)		when they talk about creating opportunities to meet up, or how the faculty tries to facilitate inter-student contact; or how they or the university fails to create opportunities to meet up	I find it difficult to meet up with anyone. Moreover, the options are also very limited. I live very small, so at home I wouldn't be able to keep a 1.5m distance and outside there are few options as well (except for too crowded parks).	21
		+	pos	when students state that there are opportunities created for interaction	We have now also sat in the park with some students from a distance to get to know each other in a different way and away from the study stress. Nice initiative from a fellow student.	8
		-	neg	when students state that there are no opportunities (created) for interaction	All the outings, getting to know each other, having dinner together or having a drink after another exciting day in the hospital are no longer possible.	13
		student association		when students talk about their student / study associations and their role in interacting with fellow students	Since I am fairly active in the study association I have been able to build up some contacts and make friends.	9
		students' responsibility		when students acknowledge that they're also responsible themselves in interacting with fellow students, or report to be self-reliant	[…] I only had 1 course where I chose not to interact with the fellow students	4
	Risk groups
	Risk groups	delayed students as at-risk group		when delayed students report their struggles in the interaction with fellow students	[...] The students in the same year as I am are either graduated or working already. […] Being a 4th year and beyond students means that I feel alienated from both new students and old students, that I stop seeing them altogether because of shame. [...]	1
		first-years as at-risk group		when first year students report their struggles in the interaction with fellow students	Interactions are strictly limited to that, which makes for quite a sad uni life for a first year.	8
		internationals as at-risk group		when international students report having specific problems in their interaction with fellow students	I hardly ever see my fellow students anymore, partly because most of my fellow students are internationals who have gone home.	6
		switch as at-risk group		when students who have changed their subject/faculty/from B.Sc. To M.Sc. encounter specific issues due to having switched	It is the first year for me at the faculty and a PreMaster is a year where you don't know other students yet.	6
	Other
	Other	no added value		when students state that they do not see an added value in interacting with fellow students	I don't need to make friends since I still live with my high school friends	10
		no answer		when students did not answer the question (e.g. empty cell)		78
		no change in interaction		when students do not perceive any change in the interaction	Not a lot has changed. […]	6
		unclear		when the answer is not clear, or not an answer to the question, or is too vague to interpret by the researchers	Not applicable.	18
	External factors
	External factors	internship		when students state they have an internship at the moment and therefore there is no or differed interaction	Since I do coursework outside the hospital, I feel I have little interaction with my fellow students.	11
		other reasons		when students name other reasons for their opinion about the interaction (e.g. internship, thesis, mental health issues)	Very little, as I do not live in [..]	12
		pandemic-related		when students state that the reasons for their opinion are of an external nature (due to the pandemic and its measures), having consequences for their interaction with fellow students	I don’t interact with many other students, mainly because I am very careful with the whole Covid situation as I have experienced fatal outcomes of it and therefore know what it can do to people, while I see other people just go about as if the virus doesn’t exist and I don’t know where other students have been before I would potentially see them so therefore I just don’t see any students	5

## Sheet: Q52 - Positive insights
	Category	Code	Description	Example
		No answer	when students did not answer the question
		unclear	when the answer is not clear
		no positive insights	when students report not having gained any positive insights
	online education	online teaching	when students mention advantages of online teaching, such as asynchronous teaching and no mandatory presence
		Meer discipline
		positive study consequences	when students mention positive consequences for their studies, such as having more time
		resilience	when students report being (more) resilient (than they thought)
		appreciation	when students appreciate what they have/had
		Belang van mensen om je heen
		social resources	when students talk about their social resources, how they became aware of close bonds being important and let go of superficial relationships and learned to reattribute their social life, including becoming aware of their own social competences
		Waardering leven
		resilience growth	when students mention aspects of resilience growth, such as social cohesion, appreciation of life, and self growth
		Nieuwe mensen leren kennen
		mindfulness	when students report that they can enjoy little things
		self-compassion	when students learned to take care for themselves and be self-compassionate, also including the realisation the they themselves are important
		Betere band met mensen om je heen
		Vriendschappen afsluiten
		competence	when students report feeling competent in certain aspects due to the pandemic, including trusting in oneself
		hobbies	when students have more time to invest in (new) hobbies
		Waardering precorona
		appreciation	when students appreciate what they have/had
		slow down	when students highlight that calm and slowing down has benefited their lives
		Meer zelfkennis
		Less social pressure
		self-appreciation	when students state having learned to appreciate time with themselves and being satsified with themselves as company
		resilience growth	when students mention aspects of resilience growth, such as social cohesion, appreciation of life, and self growth
		competence	when students report feeling competent in certain aspects due to the pandemic, including trusting in oneself
		Meer zelfvertrouwen
		Belang van saamhorigheid
	pandemic-related realisations	awareness mental health	when students report that awareness for mental health has risen, including easier access to medecin
		hygiene	when students stress that they like the resulting increased hygiene
		"pandemic privilege"	when students realise their own privilege or that they are glad to not have been affected by the pandemic (such as financial or health aspects)

## Sheet: Q54 - Negative insights
	Category	Code	Description	Example
		No answer	when students did not answer the question
		unclear	when the answer is not clear
		no negative insights	when students report no negative insights due to the pandemic
		Zorgen om toekomst
	social aspects (subcode: media)	Meer negatief nieuws
		dissatisfaction with higher entities	when students report being dissatisfied how higher entities (university, politics) have treated / neglected them
		media	when students stress the role of (social) media, including statements on more negative news or fear of missing out
		different pandemic perceptions	when students struggle with others perceiving the pandemic differently, leading to conspiracy thinking and failing to adhere to measurements, and finally to social relations ending due to that
		societal aspects	when students mention societal aspects that impact the pandemic (or are impacted by the pandemic), such as the performance culture that does not leave a lot of room for other things
		Besef van 'bruikbaarheid'/productiviteit
		Nadelen sociale media
	consequences	smaller life	when students state that their life has become smaller
		loss of experience	when students report that they have lost certain experiences
		It's a Blur, sir!	when students complain that every day feels the same and everything blurs; when students mention the feeling of stillstand, including boredom
		Studentenleven missen
		no spontaneity / freedom	when students state that they miss spontaneity and freedom
		loss of development	when students report that they have lost certain opportunities to develop themselves
	personal resources (subcode: mental health)	mental health	when students report issues with mental health and well-being, including burnout symptoms and low life satisfaction, helplessness
		anxiety	when students report being anxious, e.g. about their future, about others' health, or they suddenly developed social anxiety
		no resilience	when students realised that they are not as resilient as they had hoped, including negative rumination and spiriling
		no resilience growth	when students report that no resilience growth took place, such as the experience of the contrary of social cohesion
		no self-compassion	when students struggle with being self-compassionate
	social resources	disruption of social life
		Twijfels over vriendschappen
		Sociaal leven missen
		Fear of missing out
		strain on relationship	when students report that their own struggles produced strain in their (romantic) relationships because they had to support each other
	education	negative study consequences	when students report negative study consequences, such as study delay
		detaching	when students mention problems with detaching from their studies, including lack in motivation, engagement, and concentration
		Concentratie en motivatieproblemen
		Samen studeren missen
		online teaching	when students report disadvantages of online teaching, such as complications with organisation and home study

## Sheet: Codebook - New normal
	Category	Code	Description of the code	Example from the data	Frequency of the code
	Teachers	being approachable	when students want their teachers to be more approachable	explanatory lectures with approachable teachers	1
		being more responsive	when students want people they interact with to be more responsive; refers to teachers and to other faculty members	They don’t respond back the mails or care about the deadlines of their responsibilities	1
		individual attention to students	when students wish for more individual attention towards the single student and more personal help/support	the pandemic has made me realize how important it is to look out for each other and to pay attention to each student.	13
		more feedback	when students request more feedback on the part of their teachers	more interactive formation of assignments, which also gives you feedback on your thoughts of the materials	2
		teachers' well-being	when students remark aspects that regard teachers' well-being that should be changed in the new normal	Stop the toxic concept that academics should not take breaks, allow faculty staff to take breaks and for them to support each other. Start valuing staff and students as fellow humans, not commodities.	2
		quality of teaching	when students talk about (a change in) quality of teaching, for instance how the quality can improve, or what lowered the quality of teaching and should be changed	Online is in general awful, it's so much more tiring than physical education. We shouldn't pursue it, especially in science studies.	22
	In-class changes
	In-class changes	exams	when students report on new exam formats such as online or open book exams	I personally found it very stressful that the exams had changed. Often you couldn't go back to questions to adjust them. We also got a lot more essay exams. So changing exams to 'the old way' would be very nice.	21
		group assignments (+/-)	when students state that they want more or less group assignments to enhance interaction and collaboration	assignments should be assigned to groups instead of individual assignments	11
		+	when students want more group assignments	more real-life assignments in small groups	10
		-	when students want less group assignments	Less group activities, more individual work with a clear and helpful guidance from the teacher and university.	1
		more interaction	when students want more interaction and discussions in their education	Work lectures should be considered more important to stimulate discussions and personal guidance.	38
		no change in class composition	when they state that they would prefer no change in class composition or set-up so that you meet with the same people in class	physical opportunities for working groups (keeping the same groups going for example) would already be nice to keep social contacts.	3
		positive study consequences	when students state that their suggestions may enhance their engagement, motivation, study performance.	I would especially make sure that students have an appointment (lecture, working lecture, group meeting) at the university at least 1/2x a week. That way you stay involved in the study, and you also get motivated.	17
		practical application	when students stress that being able to use their studies in practice is important for them	I have had no practical application of my studies in the last year, whereas this normally happens a lot	2
		shorter lectures	when students want shorter lectures, e.g. to use facilities for more people in one day, or more breaks in between, especially when online	Maybe shorter sessions to compensate for the facilities being used so that there is still enough room for everybody.	3
		small groups	when students suggest small(er) groups of students for future education	The chance to at least meet with small groups in person (in a University context).	37
		teaching outside	when students want teaching outside where possible	teaching outside where that is possible	2
	Online education
	Online education	asynchronous teaching	when students value asynchronous teaching, such as recordings, that enable them to freely and flexibly plan	lectures should also always be available to rewatch in case someone is ill/quarantined/can't physically attend for other reasons.	79
		good technology	when students comment on technological requirements when doing online education (internet connection, camera, sound)	if it has to be online to guarantee good audio and video quality.	6
		online teaching	when students mention online teaching as future preferred option for education, especially for larger lectures	For larger lectures, keeping them online might not be as great a loss.	52
		suggestions online teaching	when students mention suggestions to enhance online teaching, such as turning the cameras, not using blackboard collaborate, on or installing a moderator who moderates between the chat and the lecture	Maybe encourage (or even mandate) students to use their camera when online. I had that for one class, and it really made a difference. It would be nice to see and here other students, otherwise it all feels kind of weird (like they aren't actual people, even though you know that they are).	18
	Hybrid education
	Hybrid education	autonomy	when students want to choose for themselves if they want to follow lectures online or in-person	give students the choice of whether to attend live or online.	20
		compatible with life	when students stress that asynchronous teaching helps them to juggle study and other responsibilities such as work	it saved me because I need to work during the day to pay rent	11
		hybrid	when students suggest the possibility to chose between onsite/physical or online teaching, emphasising to not create mandatory onsite events, including the wish to keep home study, or suggest a combination of onsite and online teaching during an average study week	Keeping lectures online for most students and offering still some students to go and watch the lectures live. Each student can decide how and where the best environment for them is in order to get the most out of the lecture.	126
		independence	when students comment on their independence and freedom in the current teaching situation and wanting to keep that somehow in the new normal	my fellow students and I find it very convenient to follow online lectures since we can plan our day according to our own preferences.	11
		outside own home	when students stress that being outside one's own home is incredibly beneficial	Having said that, physical education is the best, if only to avoid studying in the same room where you sleep and relax, making social contacts and so on.	3
		staggered in-person classes	when students suggest hybrid formats with one group coming one day and the second group the other day	Another possibility is having a rotating schedule where one week a student is on-site and the next week the student attends online.	1
		travel time	when students comment on (less) travel time as a reason for preferring online teaching	lectures online (because of the travel time)	9
	Onsite education
	Onsite education	focus on onsite teaching	when students highlight the focus on onsite/physical teaching, especially for practicals and working groups	As much as possible physically, online does really make for less concentrated and less active learning. You also miss input and questions from other students and conferring with them.	47
		onsite teaching	when students comment on onsite/physical teaching as future educational set up	please go back to physical education. Tutorials don't work well online and I fear that a more permanent switch to online lectures would impact the quality of education.	150
		time to connect (contact moments)	when students stress that they need time or opportunities to connect with other students, faculty of teachers	What I really missed last year was the informal contact with fellow students between lectures: at the bicycle shed, when you walk to the lecture hall together, or during the breaks. That is only possible with physical education	34
	Sense of belonging
	Sense of belonging	common humanity	when students express that they want other students to compare their own struggles with, to see that they're not the only one's with problems	It's surprising how important it apparently is to be able to see halfway through a difficult assignment that the others also find it difficult and you do not just fail or something.	4
		focus on social cohesion	when students explain that they saw how crucial social cohesion is for them at the university	I think it is especially important for the new freshmen and the current freshmen that they would be able to get as much physical education as possible anyway. I hear a lot of stories around me that freshmen do have trouble finding their place in the program because they feel little connection to their peers.	32
	University's policy changes
	University's policy changes	academic time management	when students want changes to the academic calendar, e.g. four years instead of three, to have more time for the curriculum or structuring shorter blocks or lectures	Better schedules with more variety and shorter blocks.	2
		financial issues	when students comment on the financial issues surrounding being a student and how these could be solved	One improvement would be to finance and support the educational sector better than it is now.	6
		introduction to studies	when students stress the importance of introduction events for new students	Redo introduction weeks and intro-camps, for the student that didn't have on-site ones due to the pandemic. For 2nd years and higher, organise some sort of reconnecting with your fellow students events.	4
		less students	when students want less students or lower student numbers in general as this will improve the quality of higher education	It would be wise to minimize the enormous influx of students, for internationals students as well as for Dutch students	2
		meetings with mentor	when students suggest regular meetings with mentors	mentor meetings/check in at least once a block or maybe more often	3
		more clarity from university	when students state they want more clarity and information in advance on the situation regarding teaching	I think the university should be completely clear from the beginning about how the semester is going to be set up, even if there are unknowns about how the pandemic will develop. e.g. in German universities they told students months in advance (in July) that the entire next semester (October-March) would be online. I wouldn't have moved to the Netherlands if the university had just made a clear d…	5
		more structure	when students want more structure in their education, e.g. one place to find all the information	Not really an idea on how to shape this, but in my eyes, structure is key.	7
		more study spaces	when students request more study spaces to adequately be able to study	DEFINITELY more adequate study space for people who cannot find that at home.	17
		university's support (people)	when students ask for more support on the part of the support staff, such as mentor appointments, online support groups and intervision groups	Perhaps form a support group for students that can check on each other's mental health and encourage each other to study?	6
	(academic) Culture changes
	(academic) Culture changes	academic culture	when students comment the academic culture and that they wish for a different thinking	Throw away the idea that extra productivity means you are a better student or a better staff and thus given more privileges; [...] Stop the toxic concept that academics should not take breaks, allow faculty staff to take breaks and for them to support each other. Don't obsess over university rankings, start valuing staff and students as fellow humans, not commodities.	21
		enhance accessibility	when students want enhanced accessibility to studies, such as via the means of language	Make sure the teachers can speak English	5
		keep weekends weekends	when students want their weekends to be weekends in terms of taking time off studying	option to disconnect on weekends	2
		less work pressure	when students ask for less work pressure when studying in the future	Less pressure on students to be busy and flooded with assignments	10
		mental health	when students emphasise the need for destigmatisation of mental health problems, including the focus on physical and mental development, or comment on mental support, or stress the importance of mental health in academia	Encouraging students to reach out is not that sustainable in the long run because they still have to go through healthcare bureaucracy; [...] Offering help to students and staff do not stop after you refer them to [the] student psychologist; esp. since this is often overbooked and some do not find it helpful. Educate them on this matter, notice how the faculty or the university culture can uncons…	37
		more equality	when students talk about inequalities in group assignments with fellow students "getting away" with doing nothing	I feel really lost in the system that is not clear to me and hopeless towards group members that do not work at all and get away with their lack of input	2
		study-private balance	when students comment on their balance between study and private time	more balanced workload because lets be honest theme 6 and theme 7 of Year 1 Medicine was so overstuffed that the 24h of the day were not enough to balance studying, personal life, mental well being and competency development	2
	Risk groups
	Risk groups	first-years as at-risk group	when first year students report their struggles in their ideas about the new normal	I recognise that it’s been very difficult for first time students who initially heavily dependent on forming social bonds.	4
	Other
	Other	back to old normal	when students state that they simply want to go back to the old normal, i.e. pre-COVID-19 teaching situation	From the perspective of my study, it's probably fine if everything returns to the pre-corona state of things	66
		no answer	when students did not answer the question (e.g. empty cell)		146
		unclear	when the answer is not clear, or not an answer to the question, or is too vague to interpret by the researchers	I am waiting to experience it.	14
	External factors
	External factors	pandemic-related	when students state that the reasons for their opinion are of an external nature (due to the pandemic and its measures), having consequences for their ideas for the new normal; or that they state pandemic-related ideas for the new normal	More testing for security reasons	29
		personal reasons	when students mention personal reasons why they prefer the one or the other (because I'm old, because I have ADHD, etc.)	I am a student in the last years of the study, for me education for a camera is fine.	2
